# Supplementary material for: Cannabidiol Attenuates Methamphetamine-Induced Autophagy in Primary Rat Neurons via the 5-HT1A/AC/cAMP/PKA/CREB Signaling Pathway
Source: Int J Mol Sci. 2026 Jun 24;27(13):5677. doi: 10.3390/ijms27135677 (PMC13362501; doi:10.3390/ijms27135677)
Supplement: Supplementary file 1 [file ijms-27-05677-s001.zip]

Archive with 1 entries (1 files):
- ijms-4345199-supplementary.pdf
